# Supplementary material for: Detect coastal disturbances and climate change effects in coralligenous community through sentinel stations
Source: PLoS One. 2020 May 5;15(5):e0231641. doi: 10.1371/journal.pone.0231641 (PMC7200002; doi:10.1371/journal.pone.0231641)
Supplement: S1 Table — Time: 1 corresponding to 2005 and 10 to 2014. Slope: H, horizontal; V, vertical. (XLS) [file pone.0231641.s001.xls]

## Sheet: REPLICA 1
TIEMPO	Mesophyllum sp	Eunicella sp	Crambe sp	A. calycularis	Salmacina sp	Pentapora sp	P. clavata
1	27	18	6	10	0	0	6
1	25	3	0	11	0	1	7
1	29	5	1	3	0	0	1
1	30	14	3	9	0	2	17
2	22	3	1	4	0	1	3
2	36	0	2	3	0	1	0
2	25	5	3	1	0	1	15
2	25	11	4	1	0	0	12
3	24.5	3	1.5	7.5	0	0.5	1.5	DATOS INTERPOLADOS CON ANTERIOR (T2) Y POSTERIOR (T4)
3	32	0.5	1	3	0	0.5	0	DATOS INTERPOLADOS CON ANTERIOR (T2) Y POSTERIOR (T4)
3	29.5	7	2	5.5	0	0.5	10.5	DATOS INTERPOLADOS CON ANTERIOR (T2) Y POSTERIOR (T4)
3	27	14	3	3	1	1	10.5	DATOS INTERPOLADOS CON ANTERIOR (T2) Y POSTERIOR (T4)
4	27	3	2	11	0	0	0
4	28	1	0	3	0	0	0
4	34	9	1	10	0	0	6
4	29	17	2	5	2	2	9
5	26	1	0	2	0	3	5
5	26	1	3	3	0	0	3
5	31	4	10	3	0	4	6
5	32	18	2	3	4	0	11
6	36	6	0	17	0	0	13
6	38	9	1	1	0	2	7
6	31	5	1	4	0	0	8
6	40	20	0	5	0	6	4
7	57	12	9	6	0	0	10
7	46	3	1	1	0	1	4
7	43	5	2	6	0	1	9
7	51	6	6	2	0	2	10
8	36	0	2	3	0	0	0
8	58	5	3	3	0	0	4
8	38	17	2	6	0	0	9
8	26	7	0	0	0	0	0
9	69	3	3	4	0	0	23
9	49	1	6	7	0	0	7
9	46	16	5	9	0	0	5
9	53	19	6	4	0	0	9
10	68	26	11	7	0	2	8
10	89	17	13	2	0	4	12
10	58	2	6	4	0	0	11
10	36	19	1	6	0	2	13

## Sheet: REPLICA 2
TIEMPO	Mesophyllum sp	Eunicella sp	Crambe sp	A. calycularis	Salmacina sp	Pentapora sp	P. clavata
1	44	1	3	2	0	1	3
1	26	17	8	13	0	1	5
1	52	6	1	5	0	0	8
1	25	9	4	3	0	1	4
2	22	7	4	3	0	2	5
2	44	1	5	1	0	0	9
2	33	7	4	1	0	4	6
2	53	1	5	2	0	0	2
3	34	15	6	3	0	0	5
3	57	4	1	0	0	0	10
3	62	8	10	6	0	0	7
3	49	2	4	0	0	3	3
4	42	8	5	16	0	0	4
4	79	4	3	0	0	1	5
4	49	1	2	7	0	0	7
4	74	0	2	2	0	0	3
5	55	0	3	2	0	3	3
5	34	9	4	4	0	4	8
5	45	6	4	2	0	5	7
5	70	3	2	2	0	4	7
6	32	7	2	2	0	1	3
6	27	8	0	6	2	5	11
6	48	8	0	5	5	3	9
6	51	14	1	2	3	1	9
7	60	4	6	1	0	3	12
7	56	6	6	5	0	3	4
7	61	4	9	2	0	0	6
7	86	2	6	5	0	0	0
8	34	10	0	2	0	0	4
8	71	6	1	4	0	2	0
8	65	7	2	2	0	0	5
8	59	1	0	0	0	0	3
9	38	2	3	7	0	0	9
9	55	1	2	6	0	0	4
9	50	13	10	5	0	0	8
9	39	22	3	11	0	1	8
10	56	14	3	4	0	0	14
10	82	14	3	1	0	3	2
10	59	5	6	5	0	0	10
10	72	4	7	3	0	0	5

## Sheet: REPLICA 3
Año	Mesophyllum sp	Eunicella sp	Crambe sp	A. calycularis	Salmacina sp	Pentapora sp	P. clavata
1	32	3	7	2	0	0	11
1	23	17	7	3	0	0	8
1	28	1	7	7	2	2	5
1	39	4	8	8	0	0	0
2	26	5	15	4	0	0	9
2	27	0	8	7	0	0	2
2	41	0	12	5	0	0	0
2	42	0	13	1	0	0	12
3	35	6	1	6	1	4	4
3	44	3	10	10	0	0	4
3	49	0	15	9	1	1	0
3	43	0	10	2	0	0	12
4	39	6	24	5	0	0	10
4	61	0	3	7	0	2	5
4	65	0	22	11	0	0	1
4	49	0	11	0	0	0	13
5	45	5	9	2	0	0	3
5	22	7	12	3	0	5	14
5	30	3	6	3	0	0	7
5	33	0	6	11	0	0	3
6	37	11	2	5	0	5	4
6	41	1	3	6	0	0	1
6	48	4	6	10	0	0	2
6	30	8	5	6	3	1	9
7	60	8	9	0	0	0	4
7	50	7	6	2	0	0	8
7	34	1	18	8	0	0	8
7	46	0	9	1	0	0	4
8	55	5	5	5	0	0	6
8	38	7	8	3	0	0	2
8	49	0	0	10	0	0	0
8	80	4	3	2	0	0	0
9	43	14	3	15	0	0	11
9	81	13	5	5	0	0	0
9	67	5	11	5	0	0	7
9	81	1	10	6	0	0	6
10	72	7	3	3	0	0	10
10	79	1	9	4	0	0	5
10	56	17	3	0	0	0	0
10	84	7	7	3	0	0	11

## Sheet: REPLICA 4
TIEMPO	Mesophyllum sp	Eunicella sp	Crambe sp	A. calycularis	Salmacina sp	Pentapora sp	P. clavata
1	44	4	1	1	0	0	13
1	25	2	4	4	0	0	9
1	25	2	6	3	0	0	14
1	33	17	6	1	0	0	8
2	35	4	4	4.5	0	1.5	9.5	DATOS INTERPOLADOS CON ANTERIOR (T1) Y POSTERIOR (T3)
2	32.5	2	4.5	2	0	0	7.5	DATOS INTERPOLADOS CON ANTERIOR (T1) Y POSTERIOR (T3)
2	37	1.5	5.5	2.5	0	0	10	DATOS INTERPOLADOS CON ANTERIOR (T1) Y POSTERIOR (T3)
2	36.5	8.5	4	0.5	0	0	8.5	DATOS INTERPOLADOS CON ANTERIOR (T1) Y POSTERIOR (T3)
3	26	4	7	8	0	3	6
3	40	2	5	0	0	0	6
3	49	1	5	2	0	0	6
3	40	0	2	0	0	0	9
4	76	0	5	1	0	2	6
4	54	0	7	0	0	2	11
4	54	0	22	0	0	0	10
4	66	12	17	0	0	0	7
5	47	3	9	1	0	2	8
5	52	0	7	3	0	0	10
5	27	2	15	2	1	0	14
5	34	7	18	3	0	0	5
6	41	12	0	3	0	1	2
6	18	12	0	3	0	0	3
6	21	5	0	5	0	6	2
6	29	8	2	6	4	1	0
7	27	5	5	2	0	0	8
7	49	1	1	3	0	0	1
7	52	0	6	1	0	0	10
7	46	0	1	1	0	0	9
8	38	3	0	1	0	0	7
8	32	0	3	2	0	2	0
8	73	1	0	3	0	0	6
8	72	4	0	2	0	0	0
9	37	7	5	13	0	0	1
9	44	3	0	6	0	0	0
9	80	7	1	2	0	0	7
9	38	4	8	7	0	0	14
10	83	8	5	1	0	1	5
10	44	5	0	0	0	0	6
10	35	7	4	2	0	0	2
10	45	2	1	1	0	0	2

## Sheet: REPLICA 5
TIEMPO	Mesophyllum sp	Eunicella sp	Crambe sp	A. calycularis	Salmacina sp	Pentapora sp	P. clavata
1	12	15	15	10	5	0	39
1	17	14	6	4	1	0	19
1	8	11	8	31	9	0	34
1	9	5	6	8	3	0	39
2	6	6	6	39	10	0	32
2	7	3	5	10	3	3	32
2	5	8	10	16	2	0	46
2	16	9	3	0	2	2	25
3	26	4	7	8	2	0	6
3	9	7	4	5	1	1	40
3	3	10	13	53	0	3	37
3	5	9	4	13	0	0	36
4	9	8	15	33	0	0	32
4	12.5	6	4	6	4.5	2.5	37.5	DATOS INTERPOLADOS CON ANTERIOR (T3) Y POSTERIOR (T5)
4	13	6.5	11.5	39	2.5	2.5	44	DATOS INTERPOLADOS CON ANTERIOR (T3) Y POSTERIOR (T5)
4	23	9	5.5	10.5	0	1	30.5	DATOS INTERPOLADOS CON ANTERIOR (T3) Y POSTERIOR (T5)
5	4	2	2	45	5	0	31
5	16	5	4	7	8	4	35
5	23	3	10	25	5	2	51
5	41	9	7	8	0	2	25
6	24	4	10	16	8	0	32
6	19	7	7	26	2	0	26
6	26	9	7	38	7	0	30
6	18	12	9	24	0	0	26
7	20	5	11	10	0	2	30
7	22	10	11	40	4	0	49
7	27	10	6	27	3	1	18
7	12	3	7	35	0	0	28
8	3	12	5	33	3	5	13
8	13.5	10.5	12	44.5	3	3	35.5	DATOS INTERPOLADOS CON ANTERIOR (T7) Y POSTERIOR (T9)
8	22	11.5	4.5	20	1.5	1	22.5	DATOS INTERPOLADOS CON ANTERIOR (T7) Y POSTERIOR (T9)
8	10	6.5	7.5	31	0	8.5	27	DATOS INTERPOLADOS CON ANTERIOR (T7) Y POSTERIOR (T9)
9	42	12	4	17	0	2	13
9	5	11	13	49	2	6	22
9	17	13	3	13	0	1	27
9	8	10	8	27	0	17	26
10	48	19	11	15	0	4	14
10	17	15	14	60	0	2	28
10	18	16	2	20	0	2	25
10	12	10	16	31	0	7	27

## Sheet: TODAS LAS REPLICAS
TIME	Mesophyllum sp	Eunicella sp	Crambe sp	A. calycularis	Salmacina sp	Pentapora sp	P. clavata	SLOPE
1	32	3	7	2	0	0	11	H
1	23	17	7	3	0	0	8	H
1	28	1	7	7	2	2	5	H
1	39	4	8	8	0	0	0	H
1	12	15	15	10	5	0	39	V
1	17	14	6	4	1	0	19	V
1	8	11	8	31	9	0	34	V
1	9	5	6	8	3	0	39	V
2	26	5	15	4	0	0	9	H
2	27	0	8	7	0	0	2	H
2	41	0	12	5	0	0	0	H
2	42	0	13	1	0	0	12	H
2	6	6	6	39	10	0	32	V
2	7	3	5	10	3	3	32	V
2	5	8	10	16	2	0	46	V
2	16	9	3	0	2	2	25	V
3	35	6	1	6	1	4	4	H
3	44	3	10	10	0	0	4	H
3	49	0	15	9	1	1	0	H
3	43	0	10	2	0	0	12	H
3	26	4	7	8	2	0	6	V
3	9	7	4	5	1	1	40	V
3	3	10	13	53	0	3	37	V
3	5	9	4	13	0	0	36	V
4	39	6	24	5	0	0	10	H
4	61	0	3	7	0	2	5	H
4	65	0	22	11	0	0	1	H
4	49	0	11	0	0	0	13	H
4	9	8	15	33	0	0	32	V
4	12.5	6	4	6	4.5	2.5	37.5	V
4	13	6.5	11.5	39	2.5	2.5	44	V
4	23	9	5.5	10.5	0	1	30.5	V
5	45	5	9	2	0	0	3	H
5	22	7	12	3	0	5	14	H
5	30	3	6	3	0	0	7	H
5	33	0	6	11	0	0	3	H
5	4	2	2	45	5	0	31	V
5	16	5	4	7	8	4	35	V
5	23	3	10	25	5	2	51	V
5	41	9	7	8	0	2	25	V
6	37	11	2	5	0	5	4	H
6	41	1	3	6	0	0	1	H
6	48	4	6	10	0	0	2	H
6	30	8	5	6	3	1	9	H
6	24	4	10	16	8	0	32	V
6	19	7	7	26	2	0	26	V
6	26	9	7	38	7	0	30	V
6	18	12	9	24	0	0	26	V
7	60	8	9	0	0	0	4	H
7	50	7	6	2	0	0	8	H
7	34	1	18	8	0	0	8	H
7	46	0	9	1	0	0	4	H
7	20	5	11	10	0	2	30	V
7	22	10	11	40	4	0	49	V
7	27	10	6	27	3	1	18	V
7	12	3	7	35	0	0	28	V
8	55	5	5	5	0	0	6	H
8	38	7	8	3	0	0	2	H
8	49	0	0	10	0	0	0	H
8	80	4	3	2	0	0	0	H
8	3	12	5	33	3	5	13	V
8	13.5	10.5	12	44.5	3	3	35.5	V
8	22	11.5	4.5	20	1.5	1	22.5	V
8	10	6.5	7.5	31	0	8.5	27	V
9	43	14	3	15	0	0	11	H
9	81	13	5	5	0	0	0	H
9	67	5	11	5	0	0	7	H
9	81	1	10	6	0	0	6	H
9	42	12	4	17	0	2	13	V
9	5	11	13	49	2	6	22	V
9	17	13	3	13	0	1	27	V
9	8	10	8	27	0	17	26	V
10	72	7	3	3	0	0	10	H
10	79	1	9	4	0	0	5	H
10	56	17	3	0	0	0	0	H
10	84	7	7	3	0	0	11	H
10	48	19	11	15	0	4	14	V
10	17	15	14	60	0	2	28	V
10	18	16	2	20	0	2	25	V
10	12	10	16	31	0	7	27	V
